# Supplementary material for: Modified Gold Nanoparticles for Efficient Delivery of Betulinic Acid to Cancer Cell Mitochondria
Source: Int J Mol Sci. 2021 May 11;22(10):5072. doi: 10.3390/ijms22105072 (PMC8150271; doi:10.3390/ijms22105072)
Supplement: Supplementary file 1 [file ijms-22-05072-s001.zip]

Archive with 1 entries (1 files):
- ijms-1191525-supplementary.pdf
